# Supplementary material for: Influence of Electrostatic Interactions on the Self-Assembly of Charged Peptides
Source: Gels. 2025 Jan 20;11(1):80. doi: 10.3390/gels11010080 (PMC11765140; doi:10.3390/gels11010080)
Supplement: Supplementary file 1 [file gels-11-00080-s001.zip]

Archive with 1 entries (1 files):
- gels-3384620-supplementary.pdf
